# Supplementary material for: MOFs/Ketjen Black-Coated Filter Paper for Spontaneous Electricity Generation from Water Evaporation
Source: Polymers (Basel). 2022 Aug 26;14(17):3509. doi: 10.3390/polym14173509 (PMC9459984; doi:10.3390/polym14173509)
Supplement: Supplementary file 1 [file polymers-14-03509-s001.zip]

Archive with 1 entries (1 files):
- polymers-1883621-supplementary.pdf
